# Supplementary material for: Allele-specific enhancer interaction at the Peg3 imprinted domain
Source: PLoS One. 2019 Oct 22;14(10):e0224287. doi: 10.1371/journal.pone.0224287 (PMC6804975; doi:10.1371/journal.pone.0224287)
Supplement: S7 File — This file also contains the information regarding all the oligonucleotides used for expression, DNA methylation and 3C analyses. (XLSX) [file pone.0224287.s007.xlsx]

## Sheet: Data for Fig2
	Raw data used for Fig.2
	Hypothalamus
			WT-F1h	WT-F2h	WT-M1h	WT-M2h	UK-F1h	UK-F2h	UK-M1h	UK-M2h			Peg3	WT-F1h	WT-F2h	WT-M1h	WT-M2h	UK-F1h	UK-F2h	UK-M1h	UK-M2h	UK/WT		Zim1	WT-F1h	WT-F2h	WT-M1h	WT-M2h	UK-F1h	UK-F2h	UK-M1h	UK-M2h	UK/WT
		Peg3	0.976848	0.976848	0.976848	1.01498	1.16433	1.08194	1.05837	1.12617				1	1	1	1	1.18517	1.07118	1.07669	1.1412	1.11856			1	1	1	1	1.24635	1.37791	1.29731	1.1577	1.26982
			0.994421	0.994421	0.994421	0.96407	1.16923	1.04016	1.09232	1.12439				0.0263882	0.0263882	0.0263882	0.031259	0.031955	0.0272717	0.017135	0.0276003				0.0379105	0.0379105	0.0792331	0.0438954	0.0289699	0.0454671	0.0679641	0.0221843
			1.02873	1.02873	1.02873	1.02095	1.22196	1.09142	1.07939	1.17306
			1	1	1	1	1.18517	1.07118	1.07669	1.1412
			0.0263882	0.0263882	0.0263882	0.031259	0.031955	0.0272717	0.017135	0.0276003
		Zim1	0.96033	0.96033	0.915138	1.02735	1.27021	1.4265	1.32141	1.18273
			1.00381	1.00381	1.01282	1.02328	1.21412	1.3364	1.34994	1.14047
			1.03586	1.03586	1.07204	0.949369	1.25472	1.37082	1.22058	1.14991
			1	1	1	1	1.24635	1.37791	1.29731	1.1577
			0.0379105	0.0379105	0.0792331	0.0438954	0.0289699	0.0454671	0.0679641	0.0221843
		Usp29	1.02321	1.02321		1.01444	1.20507	1.2503		1.02199
			0.998017	0.998017		1.02651	1.03378	1.18374		0.998507
			0.978774	0.978774		0.959046	0.992034	1.03212		0.884754
			1	1		1	1.07696	1.15539		0.968417
			0.0222836	0.0222836		0.0359773	0.112894	0.111821		0.0733994
														The z-score is -4.12805. The p-value is < .00001. The result is significant at p < .05.											The z-score is -4.12805. The p-value is < .00001. The result is significant at p < .01.
	Olfactory
			WT-F1o	WT-F2o	WT-M1o	WT-M2o	UK-F1o	UK-F2o	UK-M1o	UK-M2o			Peg3	WT-F1o	WT-F2o	WT-M1o	WT-M2o	UK-F1o	UK-F2o	UK-M1o	UK-M2o	UK/WT		Zim1	WT-F1o	WT-F2o	WT-M1o	WT-M2o	UK-F1o	UK-F2o	UK-M1o	UK-M2o	UK/WT
		Peg3	0.931996	0.946092	0.984637	1.00224	0.920558	1.03523	0.820044	0.796443				1	1	1	1	0.873461	1.04664	0.805919	0.816028	0.885512			1	1	1	1	0.847106	0.876736	0.913743	0.754437	0.848005
			1.03026	1.02711	1	0.983223	0.805759	1.07416	0.7999	0.816863				0.0590116	0.0466861	0.0153626	0.0157763	0.0601089	0.0239512	0.0122765	0.0191806				0.0906954	0.0903863	0.0305329	0.105932	0.088801	0.101257	0.036347	0.0735489
			1.03774	1.0268	1.01536	1.01454	0.894065	1.03053	0.797814	0.834777
			1	1	1	1	0.873461	1.04664	0.805919	0.816028
			0.0590116	0.0466861	0.0153626	0.0157763	0.0601089	0.0239512	0.0122765	0.0191806
		Zim1	0.921673	0.895961	1.01308	1.07804	0.837596	0.759857	0.954479	0.837113
			0.978962	1.04483	0.965105	1.04255	0.940279	0.937912	0.902125	0.729919
			1.09937	1.05921	1.02181	0.879409	0.763443	0.932438	0.884626	0.696278
			1	1	1	1	0.847106	0.876736	0.913743	0.754437
			0.0906954	0.0903863	0.0305329	0.105932	0.088801	0.101257	0.036347	0.0735489
		Usp29	0.882422	0.906982	0.832854	0.937585	1.04754	1.12907	0.756932	0.763739
			1.05045	0.987942	1.049	1.05307	1.09021	1.00302	0.859785	0.754821
			1.06713	1.10508	1.11815	1.00935	1.16222	1.00637	0.816853	0.738614
			1	1	1	1	1.09999	1.04615	0.81119	0.752391
			0.102167	0.099596	0.148825	0.0583053	0.0579623	0.0718289	0.0516601	0.0127376
														The U-value is 34. The critical value of U at p < .05 is 37. Therefore, the result is significant at p < .05.											The U-value is 15. The critical value of U at p < .05 is 37. Therefore, the result is significant at p < .05.
														The z-score is 2.16506. The p-value is .03. The result is significant at p < .05.											The z-score is 3.26203. The p-value is .00112. The result is significant at p < .05.
	Cortex
			WT-F1cx	WT-F2cx	WT-M1cx	WT-M2cx	UK-F1cx	UK-F2cx	UK-M1cx	UK-M2cx			Peg3	WT-F1cx	WT-F2cx	WT-M1cx	WT-M2cx	UK-F1cx	UK-F2cx	UK-M1cx	UK-M2cx	UK/WT (male)		Zim1	WT-F1cx	WT-F2cx	WT-M1cx	WT-M2cx	UK-F1cx	UK-F2cx	UK-M1cx	UK-M2cx	UK/WT
		Peg3	1.05362	1.00662	1.00527	0.966441	1.00431	1.05818	0.864114	0.175364				1	1	1	1	1.02159	1.01225	0.893128	0.715459	0.804293			1	1	1	1	1.15461	1.22801	1.08638	0.828106	1.07428
			0.928673	1.00477	1.00318	0.997753	1.01915	1.00108	0.896515	0.719178				0.0643277	0.00990297	0.00739215	0.034737	0.0186102	0.0414904	0.0274771	0.00525996				0.061496	0.0265526	0.00940837	0.0311432	0.134691	0.0681635	0.0254917	0.00606376
			1.01771	0.988615	0.99155	1.03581	1.04129	0.977492	0.918754	0.711739
			1	1	1	1	1.02159	1.01225	0.893128	0.715459
			0.0643277	0.00990297	0.00739215	0.034737	0.0186102	0.0414904	0.0274771	0.00525996
		Zim1	1.01532	1.01078	0.989173	0.96406	1.14778	1.25173	1.08659	0.832696
			1.05239	1.01947	1.00464	1.01691	1.02347	1.15116	1.06078	0.83039
			0.932291	0.969752	1.00619	1.01903	1.29259	1.28115	1.11177	0.821232
			1	1	1	1	1.15461	1.22801	1.08638	0.828106
			0.061496	0.0265526	0.00940837	0.0311432	0.134691	0.0681635	0.0254917	0.00606376
		Usp29	0.971933	0.925916	1.13732	1.00166	0.995132	1.09509	0.882199	0.950703
			0.946523	1.19602	0.955383	1.06245	0.784481	0.909585	1.08005	0.788436
			1.08154	0.878062	0.907299	0.935882	0.994972	0.731052	0.690117	0.846197
			1	1	1	1	0.924862	0.911909	0.884121	0.861779
			0.0717537	0.171438	0.121326	0.0633018	0.121573	0.18203	0.194973	0.0822477
														The U-value is 46. The critical value of U at p < .05 is 33. Therefore, the result is not significant at p < .05.											The U-value is 37. The critical value of U at p < .05 is 37. Therefore, the result is significant at p < .05.
														The z-score is 1.20014. The p-value is .23014. The result is not significant at p < .05.											The z-score is -1.99186. The p-value is .0466. The result is significant at p < .05.
													In case with male	The U-value is 0. The critical value of U at p < .05 is 3. Therefore, the result is significant at p < .05.
														The z-score is 2.64733. The p-value is .00804. The result is significant at p < .05.
	Cerebelum
			WT-F1cb	WT-F2cb	WT-M1cb	WT-M2cb	UK-F1cb	UK-F2cb	UK-M1cb	UK-M2cb			Peg3	WT-F1cb	WT-F2cb	WT-M1cb	WT-M2cb	UK-F1cb	UK-F2cb	UK-M1cb	UK-M2cb	UK/WT		Zim1	WT-F1cb	WT-F2cb	WT-M1cb	WT-M2cb	UK-F1cb	UK-F2cb	UK-M1cb	UK-M2cb	UK/WT
		Peg3	1.05046	1.03159	0.998428	1.042	0.810997	0.801923	0.852401	0.64948				1	1	1	1	0.816273	0.797164	0.842987	0.649389	0.776453			1	1	1	1	0.805487	0.881729	1.10907	0.498432	0.82368
			0.977221	0.994049	0.973494	0.984428	0.809	0.776683	0.838693	0.680826				0.0437675	0.0290765	0.0273256	0.0367773	0.0109134	0.0185652	0.00816357	0.0314818				0.0656429	0.00768904	0.115232	0.032204	0.0111195	0.0261568	0.0452188	0.0179026
			0.97232	0.97436	1.02808	0.973571	0.828822	0.812887	0.837866	0.617862
			1	1	1	1	0.816273	0.797164	0.842987	0.649389
			0.0437675	0.0290765	0.0273256	0.0367773	0.0109134	0.0185652	0.00816357	0.0314818
		Zim1	0.992385	24.3401	0.995995	0.988632	0.816334	0.888859	1.12387	0.477809
			1.06912	0.994563	1.11718	0.975022	0.806012	0.903582	1.05831	0.509978
			0.938497	1.00544	0.886822	1.03635	0.794114	0.852747	1.14504	0.507509
			1	1	1	1	0.805487	0.881729	1.10907	0.498432
			0.0656429	0.00768904	0.115232	0.032204	0.0111195	0.0261568	0.0452188	0.0179026
		Usp29	1.00859	0.987331	1.04316	1.00809	0.762706	0.828104	0.87092	0.87032
			1.00921	1.00804	0.888843	1.00321	0.749795	0.690322	0.825662	0.781121
			0.982195	1.00463	1.068	0.988709	0.805117	0.755252	0.750628	0.708882
			1	1	1	1	0.772539	0.757893	0.815737	0.786774
			0.0154225	0.0111038	0.097063	0.0100782	0.0289424	0.068929	0.0607569	0.0808672
														The z-score is 4.12805. The p-value is < .00001. The result is significant at p < .05.											The U-value is 33. The critical value of U at p < .05 is 33. Therefore, the result is significant at p < .05.
																									The z-score is -2.00024. The p-value is .0455. The result is significant at p < .05.
	Kidney
			WT-F1k	WT-F2k	WT-M1ck	WT-M2k	UK-F1k	UK-F2k	UK-M1k	UK-M2k			Peg3	WT-F1k	WT-F2k	WT-M1k	WT-M2k	UK-F1k	UK-F2k	UK-M1k	UK-M2k	UK/WT (male)		Zim1	WT-F1k	WT-F2k	WT-M1k	WT-M2k	UK-F1k	UK-F2k	UK-M1k	UK-M2k	UK/WT (male)
		Peg3	0.912446	0.998754	0.946486	0.99147	1.06669	1.02897	1.08192	1.45316				1	1	1	1	1.01109	0.971823	1.06626	1.45005	1.25816			1	1	1	1	0.814272	0.999886	1.42112	1.79796	1.60954
			1.04161	1.04914	1.02189	0.967666	0.990442	0.939654	1.03238	1.43907				0.0758553	0.0485245	0.0465999	0.0373375	0.0486838	0.0496212	0.0293731	0.00980928				0.0812459	0.0799867	0.04075	0.0753431	0.0159173	0.0740906	0.0116089	0.166324
			1.04595	0.952111	1.03163	1.04086	0.976129	0.946846	1.08449	1.45793
			1	1	1	1	1.01109	0.971823	1.06626	1.45005
			0.0758553	0.0485245	0.0465999	0.0373375	0.0486838	0.0496212	0.0293731	0.00980928
		Zim1	0.907769	0.909092	1.02943	0.959693	0.822296	1.0087	1.43438	1.82957
			1.06098	1.05958	1.01709	1.08692	0.824579	0.921782	1.41278	1.6181
			1.03125	1.03132	0.953488	0.953384	0.795939	1.06917	1.41619	1.94622
			1	1	1	1	0.814272	0.999886	1.42112	1.79796
			0.0812459	0.0799867	0.04075	0.0753431	0.0159173	0.0740906	0.0116089	0.166324
		Usp29	0.950973	0.936895	1.01188	1.0216	1.30569	0.817879	1.01668	1.48636
			1.07064	1.09048	1.21691	1.04383	0.920066	0.627184	1.13671	1.20707
			0.978386	0.972628	0.771214	0.934573	1.07163	1.03452	0.906106	1.43474
			1	1	1	1	1.09913	0.826527	1.01983	1.37606
			0.0626941	0.0803666	0.223083	0.0577419	0.194275	0.203805	0.115333	0.148604
																									In case of male set,
														In case of male set,											The U-value is 0. The critical value of U at p < .05 is 5. Therefore, the result is significant at p < .05.
														The U-value is 1. The critical value of U at p < .05 is 5. Therefore, the result is significant at p < .05.											The z-score is -2.80224. The p-value is .00512. The result is significant at p < .05
														The z-score is -2.64211. The p-value is .0083. The result is significant at p < .05.
	Fat
			WT-F1f	WT-F2f	WT-M1f	WT-M2f	UK-F1f	UK-F2f	UK-M1f	UK-M2f			Peg3	WT-F1f	WT-F2f	WT-M1f	WT-M2f	UK-F1f	UK-F2f	UK-M1f	UK-M2f	UK/WT (male)		Zim1	WT-F1f	WT-F2f	WT-M1f	WT-M2f	UK-F1f	UK-F2f	UK-M1f	UK-M2f	UK/WT (male)
		Peg3	0.979614		0.963604	0.983973	0.972847		0.652454	0.603833				1		1	1	0.967015		0.640916	0.609936	0.625426			1		1	1	1.01966		0.708698	0.423756	0.566227
			0.983545		0.894383	1.00135	0.9952		0.649452	0.627609				0.0319657		0.127764	0.0153967	0.0315079		0.0174492	0.0155474				0.0328063		0.255942	0.0931747	0.0997421		0.0669955	0.0108736
			1.03684		1.14201	1.01468	0.932999		0.620842	0.598366
			1		1	1	0.967015		0.640916	0.609936
			0.0319657		0.127764	0.0153967	0.0315079		0.0174492	0.0155474
		Zim1	1.0232		0.870717	1.06588	1.13077		0.767799	0.42382
			0.00736917		0.834488	0.934116	0.990383		0.635919	0.41285
			0.976802		1.29479	0.00968882	0.937836		0.722377	0.434597
			1		1	1	1.01966		0.708698	0.423756
			0.0328063		0.255942	0.0931747	0.0997421		0.0669955	0.0108736
		Usp29
														In case of male set,											In case of male set,
														The U-value is 0. The critical value of U at p < .05 is 5. Therefore, the result is significant at p < .05.											The U-value is 6. The critical value of U at p < .05 is 5. Therefore, the result is not significant at p < .05.
														The z-score is 2.80224. The p-value is .00512. The result is significant at p < .05.											The z-score is 1.84147. The p-value is .06576. The result is not significant at p < .05.
	Muscle
			WT-F1m	WT-F2m	WT-M1m	WT-M2m	UK-F1m	UK-F2m	UK-M1m	UK-M2m			Peg3	WT-F1m	WT-F2m	WT-M1m	WT-M2m	UK-F1m	UK-F2m	UK-M1m	UK-M2m			Zim1	WT-F1m	WT-F2m	WT-M1m	WT-M2m	UK-F1m	UK-F2m	UK-M1m	UK-M2m
		Peg3	1.05876	0.998528		1.04333	1.35288	0.519081		1.20464				1	1		1	1.33814	0.559402		1.24229				1	1		1	1.04019	0.928995		0.947157
			0.928211	1.01336		0.883863	1.26095	0.595137		1.19568				0.0662417	0.0126894		0.101652	0.0709686	0.0382347		0.0731009				0.115895	0.117807		0.0458838	0.145069	0.0676697		0.158317
			1.01303	0.988111		1.07281	1.40057	0.563987		1.32654
			1	1		1	1.33814	0.559402		1.24229
			0.0662417	0.0126894		0.101652	0.0709686	0.0382347		0.0731009
		Zim1	0.964887	1.0833		0.947098	0.896332	0.903548		0.768
			1.12939	0.916698		1.02393	1.18644	0.877738		1.00525
			0.905722	1.61081		1.02897	1.0378	1.0057		1.06822
			1	1		1	1.04019	0.928995		0.947157
			0.115895	0.117807		0.0458838	0.145069	0.0676697		0.158317
		Usp29	1.00617	0.719619		1.107	1.24856	0.772523		2.63554
			0.964019	1.1579		0.812358	1.09692	0.684822		3.66608
			1.02981	1.12248		1.08064	1.21772	0.68239		2.82851
			1	1		1	1.18773	0.713245		3.04337
			0.033326	0.243461		0.163036	0.0801425	0.0513505		0.547839
	Hypothalamus
			WT-F1h	WT-F2h	WT-M1h	WT-M2y	UK-F1h	UK-F2h	UK-M1h	UK-M2h			Avp	WT-F1h	WT-M1h	UK-F1h	UK-M1h							Oxt	WT-F1h	WT-M1h	UK-F1h	UK-M1h
		Avp	1.02166		0.977529		1.46497		0.908326					1	1	1.42982	1.02236								1	1	1.13317	0.859181
			0.978345		0.973138		1.39467		1.02539					0.0306255	0.0427801	0.0497071	0.112547								0.022578	0.0149381	0.0147521	0.124952
			0.156809		1.04933		1.77279		1.13336
			1		1		1.42982		1.02236
			0.0306255		0.0427801		0.0497071		0.112547
		Oxt	0.974333		1.01683		1.13179		0.715693
			1.01679		0.988315		1.14857		0.917834
			1.00888		0.994854		1.11916		0.944017
			1		1		1.13317		0.859181
			0.022578		0.0149381		0.0147521		0.124952
		OxtR	1.10522		0.980665		1.69411		0.978119
			1.01172		1.00614		1.73099		1.08362
			0.883066		1.01319		1.72922		1.07926
			1		1		1.71811		1.047
			0.111538		0.0171122		0.0207999		0.0596917
		Ghrh	1.00778		1.00954		1.32936		1.46035
			0.941116		0.965811		1.12832		1.54679
			1.0511		1.02465		1.15917		1.52307
			1		1		1.20562		1.51007
			0.0554033		0.0305584		0.108268		0.0446626
													Oxtr	WT-F1h	WT-M1h	UK-F1h	UK-M1h							Ghrh	WT-F1h	WT-M1h	UK-F1h	UK-M1h	UK/WT
														1	1	1.71811	1.047								1	1	1.20562	1.51007	1.35784
														0.111538	0.0171122	0.0207999	0.0596917								0.0554033	0.0305584	0.108268	0.0446626
																									The U-value is 0. The critical value of U at p < .05 is 5. Therefore, the result is significant at p < .05.
																									The z-score is -2.80224. The p-value is .00512. The result is significant at p < .05.

## Sheet: Data for Fig7
	Raw data used for Fig.7
		2nd intron	ECR3	ECR7	ECR10	ECR11	ECR12	ECR16	ECR17	ECR18	ECR19		Snrpn Ct = 32.1
	Peg3-Pat	0.0331762	0.0223904	0.0600127	0.00774663	0.0731819	0.0268185	0.024493	0.151508	0.215564	0.315408
	Zim1-Mat	0.0129111	0.00276849	0.0115259	0.00633967	0.0073262	0.00875192	0.00887718	0.0108546	0.0430964	0.0372299
	Peg3(STDEV)	0.0138804	0.00988281	0.0065361	0.0034151	0.0375844	0.025893	0.0160993	0.0451351	0.048879	0.0406383
	Zim1 (STDEV)	0.0069617	0.00229954	0.0109797	0.00430775	0.00446176	0.00300739	0.00629333	0.00642747	0.0184385	0.0096854
		2nd intron	ECR3	ECR7	ECR10	ECR11	ECR12	ECR16	ECR17	ECR18	ECR19		Snrpn Ct = 32.7
	Peg3-Mat	0.0324579	0.0759531	0.0326338	0.0988716	0.00802062	0.0263322	0.243142	0.110655	0.143599	0.106997
	Zim1-Pat	0.0458867	0.0267911	0.0333611	0.273408	0.0178869	0.0229814	0.244613	0.0536057	0.0356921	0.0323868
	Peg3(STDEV)	0.0268327	0.0149406	0.027854	0.0127096	0.00681606	0.00592087	0.0327237	0.0455491	0.0564624	0.00669922
	Zim1 (STDEV)	0.00555295	0.0124051	0.00355803	0.132307	0.00843531	0.0212144	0.0800913	0.0176779	0.012625	0.00179891
		2nd intron	ECR3	ECR7	ECR10	ECR11	ECR12	ECR16	ECR17	ECR18	ECR19
	Peg3-Pat	0.0331762	0.0223904	0.0600127	0.00774663	0.0731819	0.0268185	0.024493	0.151508	0.215564	0.315408
	Peg3-Mat	0.0324579	0.0759531	0.0326338	0.0988716	0.00802062	0.0263322	0.243142	0.110655	0.143599	0.106997
	Peg3(STDEV)	0.0138804	0.00988281	0.0065361	0.0034151	0.0375844	0.025893	0.0160993	0.0451351	0.048879	0.0406383
	Peg3 (STDEV)	0.0268327	0.0149406	0.027854	0.0127096	0.00681606	0.00592087	0.0327237	0.0455491	0.0564624	0.00669922
		2nd intron	ECR3	ECR7	ECR10	ECR11	ECR12	ECR16	ECR17	ECR18	ECR19
	Zim1-Pat	0.0458867	0.0267911	0.0333611	0.273408	0.0178869	0.0229814	0.244613	0.0536057	0.0356921	0.0323868
	Zim1-Mat	0.0129111	0.00276849	0.0115259	0.00633967	0.0073262	0.00875192	0.00887718	0.0108546	0.0430964	0.0372299
	Zim1(STDEV)	0.00555295	0.0124051	0.00355803	0.132307	0.00843531	0.0212144	0.0800913	0.0176779	0.012625	0.00179891
	Zim1 (STDEV)	0.0069617	0.00229954	0.0109797	0.00430775	0.00446176	0.00300739	0.00629333	0.00642747	0.0184385	0.0096854
		w/Peg3-p	w/Zim1-p					w/Peg3-p	w/Zim1-p					w/Peg3-p	w/Zim1-p
	ECR7-Pat	0.0600127	0.0333611				ECR11-Pat	0.0731819	0.0178869				ECR17-Pat	0.151508	0.0536057
	ECR7-Mat	0.0326338	0.0115259				ECR11-Mat	0.00802062	0.0073262				ECR17-Mat	0.110655	0.0108546
		0.0065361	0.00355803					0.0375844	0.00843531					0.0451351	0.0176779
		0.027854	0.0109797					0.00681606	0.00446176					0.0455491	0.00642747
		w/Peg3-p	w/Zim1-p					w/Peg3-p	w/Zim1-p
	ECR18-Pat	0.215564	0.0356921				ECR19-Pat	0.315408	0.0323868
	ECR18-Mat	0.143599	0.0430964				ECR19-Mat	0.106997	0.0372299
		0.048879	0.012625					0.0406383	0.00179891
		0.0564624	0.0184385					0.00669922	0.0096854
		w/Peg3-p	w/Zim1-p					w/Peg3-p	w/Zim1-p					w/Peg3-p	w/Zim1-p
	ECR3-Pat	0.0223904	0.0267911				ECR10-Pat	0.00774663	0.273408				ECR16-Pat	0.024493	0.244613
	ECR3-Mat	0.0759531	0.00276849				ECR10-Mat	0.0988716	0.00633967				ECR16-Mat	0.243142	0.00887718
		0.00988281	0.0124051					0.0034151	0.132307					0.0160993	0.0800913
		0.0149406	0.00229954					0.0127096	0.00430775					0.0327237	0.00629333
		w/Peg3-p	w/Zim1-p
	ECR12-Pat	0.0268185	0.0229814
	ECR12-Mat	0.0263322	0.00875192
		0.025893	0.0212144
		0.00592087	0.00300739

## Sheet: Data for Supp5
	Raw data used for Supporting_Information 5
		2nd intron	ECR3	ECR7	ECR10	ECR11	ECR12	ECR16	ECR17	ECR18	ECR19			Snrpn Ct = 32.0
	Peg3-Pat	0.0061474	0.0108415	0.0331999	0.0554575	0.168193	#VALUE!	0.164765	0.33298	0.103654	0.160526
	Zim1-Mat	#VALUE!	0.00599773	0.00694552	0.041548	0.0646976	0.0309384	0.0400957	0.0241958	0.0533345	0.0991408
	Peg3(STDEV)	0.00323538	0.00170285	0.00678808	0.00710014	0.0151914	#VALUE!	0.00966333	0.00284204	0.0481264	0.0183763
	Zim1(STDEV)	#VALUE!	0.00226354	0.00116383	0.0119254	0.00709299	0.00275265	0.0113712	0.00371834	0.0202787	0.00913664
		2nd intron	ECR3	ECR7	ECR10	ECR11	ECR12	ECR16	ECR17	ECR18	ECR19			Snrpn Ct = 32.7
	Peg3-Mat	0.0691066	0.0334243	0.0219263	0.0579314	0.0853336	0.0229679	0.183209	0.179483	0.0718246	0.0852358
	Zim1-Pat	0.101584	0.04678	0.0305898	0.0663059	0.0169158	0.0320858	0.0580122	0.0228796	0.0458601	0.0960906
	Peg3(STDEV)	0.026651	0.00556567	0.00205116	0.0250275	0.0301094	0.00577488	0.0657116	0.0359127	0.0112548	0.0402412
	Zim1(STDEV)	0.0181032	0.00989897	0.0130334	0.0147177	0.0108367	0.0143702	0.00750793	0.0104835	0.0241251	0.0294287
		2nd intron	ECR3	ECR7	ECR10	ECR11	ECR12	ECR16	ECR17	ECR18	ECR19
	Peg3-Pat	0.0061474	0.0108415	0.0331999	0.0554575	0.168193	#VALUE!	0.164765	0.33298	0.103654	0.160526
	Peg3-Mat	0.0691066	0.0334243	0.0219263	0.0579314	0.0853336	0.0229679	0.183209	0.179483	0.0718246	0.0852358
	Peg3(STDEV)	0.00323538	0.00170285	0.00678808	0.00710014	0.0151914	#VALUE!	0.00966333	0.00284204	0.0481264	0.0183763
	Peg3(STDEV)	0.026651	0.00556567	0.00205116	0.0250275	0.0301094	0.00577488	0.0657116	0.0359127	0.0112548	0.0402412
		2nd intron	ECR3	ECR7	ECR10	ECR11	ECR12	ECR16	ECR17	ECR18	ECR19
	Zim1-Pat	0.101584	0.04678	0.0305898	0.0663059	0.0169158	0.0320858	0.0580122	0.0228796	0.0458601	0.0960906
	Zim1-Mat	#VALUE!	0.00599773	0.00694552	0.041548	0.0646976	0.0309384	0.0400957	0.0241958	0.0533345	0.0991408
	Zim1(STDEV)	0.0181032	0.00989897	0.0130334	0.0147177	0.0108367	0.0143702	0.00750793	0.0104835	0.0241251	0.0294287
	Zim1(STDEV)	#VALUE!	0.00226354	0.00116383	0.0119254	0.00709299	0.00275265	0.0113712	0.00371834	0.0202787	0.00913664
		w/Peg3-p	w/Zim1-p						w/Peg3-p	w/Zim1-p
	ECR3-Pat	0.0108415	0.04678					ECR7-Pat	0.0331999	0.0305898
	ECR3-Mat	0.0334243	0.00599773					ECR7-Mat	0.0219263	0.00694552
		0.00170285	0.00989897						0.00678808	0.0130334
		0.00556567	0.00226354						0.00205116	0.00116383
		w/Peg3-p	w/Zim1-p						w/Peg3-p	w/Zim1-p
	ECR10-Pat	0.0554575	0.0663059					ECR11-Pat	0.168193	0.0169158
	ECR10-Mat	0.0579314	0.041548					ECR11-Mat	0.0853336	0.0646976
		0.00710014	0.0147177						0.0151914	0.0108367
		0.0250275	0.0119254						0.0301094	0.00709299
		w/Peg3-p	w/Zim1-p						w/Peg3-p	w/Zim1-p
	ECR12-Pat	#VALUE!	0.0320858					ECR16-Pat	0.164765	0.0580122
	ECR12-Mat	0.0229679	0.0309384					ECR16-Mat	0.183209	0.0400957
		#VALUE!	0.0143702						0.00966333	0.00750793
		0.00577488	0.00275265						0.0657116	0.0113712
		w/Peg3-p	w/Zim1-p						w/Peg3-p	w/Zim1-p
	ECR17-Pat	0.33298	0.0228796					ECR18-Pat	0.103654	0.0458601
	ECR17-Mat	0.179483	0.0241958					ECR18-Mat	0.0718246	0.0533345
		0.00284204	0.0104835						0.0481264	0.0241251
		0.0359127	0.00371834						0.0112548	0.0202787
		w/Peg3-p	w/Zim1-p
	ECR19-Pat	0.160526	0.0960906
	ECR19-Mat	0.0852358	0.0991408
		0.0183763	0.0294287
		0.0402412	0.00913664

## Sheet: Data for Supp6
	Raw data used for Supporting_Information 6
		2nd intron	ECR3	ECR7	ECR10	ECR11	ECR12	ECR16	ECR17	ECR18	ECR19			Snrpn Ct = 32.0
	Peg3-Pat	0.0653231	0.0437679	0.0398388	0.03983	0.127745	0.0644805	0.109897	0.097936	0.214447	0.0923777
	Zim1-Mat	0.0588949	0.0284264	0.0163805	0.0898116	0.0217704	0.0175559	0.169413	0.0298081	0.0252624	0.0537807
	Peg3(STDEV)	0.0229752	0.0205678	0.000548463	0.0132932	0.0145957	0.0133547	0.0612897	0.0222334	0.0139046	0.0449323
	Zim1(STDEV)	0.00572531	0.0012526	0.00485916	0.0562385	0.00209959	0.00378023	0.00872812	0.00990813	0.00363915	0.0119861
		2nd intron	ECR3	ECR7	ECR10	ECR11	ECR12	ECR16	ECR17	ECR18	ECR19			Snrpn Ct = 31.0
	Peg3-Mat	0.0858276	0.0972661	0.080642	0.0701456	0.103152	0.0758078	0.742483	0.184962	0.150877	0.150048
	Zim1-Pat	0.0326033	0.023002	0.0155628	0.056757	0.0452032	0.0290321	0.386387	0.0461602	0.0604846	0.0549156
	Peg3(STDEV)	0.0225967	0.00525386	0.00921444	0.00658226	0.0113684	0.0138147	0.138763	0.0128439	0.0297773	0.0229627
	Zim1(STDEV)	0.00349631	0.00668399	0.00621843	0.00444314	0.0101335	0.0082277	0.0536965	0.00852925	0.0174553	0.0164748
		2nd intron	ECR3	ECR7	ECR10	ECR11	ECR12	ECR16	ECR17	ECR18	ECR19			Snrpn Ct = 32.0
	Peg3-Mat	0.0429138	0.048633	0.040321	0.0350728	0.0515762	0.0379039	0.371241	0.092481	0.0754384	0.0750238
	Zim1-Pat	0.0163017	0.011501	0.00778142	0.0283785	0.0226016	0.014516	0.193194	0.0230801	0.0302423	0.0274578
	Peg3(STDEV)	0.0112984	0.00262693	0.00460722	0.00329113	0.00568419	0.00690736	0.0693816	0.00642194	0.0148887	0.0114813
	Zim1(STDEV)	0.00174816	0.00334199	0.00310922	0.00222157	0.00506673	0.00411385	0.0268483	0.00426463	0.00872763	0.00823738
		2nd intron	ECR3	ECR7	ECR10	ECR11	ECR12	ECR16	ECR17	ECR18	ECR19
	Peg3-Pat	0.0653231	0.0437679	0.0398388	0.03983	0.127745	0.0644805	0.109897	0.097936	0.214447	0.0923777
	Peg3-Mat	0.0429138	0.048633	0.040321	0.0350728	0.0515762	0.0379039	0.371241	0.092481	0.0754384	0.0750238
	Peg3(STDEV)	0.0229752	0.0205678	0.000548463	0.0132932	0.0145957	0.0133547	0.0612897	0.0222334	0.0139046	0.0449323
	Peg3(STDEV)	0.0112984	0.00262693	0.00460722	0.00329113	0.00568419	0.00690736	0.0693816	0.00642194	0.0148887	0.0114813
		2nd intron	ECR3	ECR7	ECR10	ECR11	ECR12	ECR16	ECR17	ECR18	ECR19
	Zim1-Pat	0.0163017	0.011501	0.00778142	0.0283785	0.0226016	0.014516	0.193194	0.0230801	0.0302423	0.0274578
	Zim1-Mat	0.0588949	0.0284264	0.0163805	0.0898116	0.0217704	0.0175559	0.169413	0.0298081	0.0252624	0.0537807
	Zim1(STDEV)	0.00174816	0.00334199	0.00310922	0.00222157	0.00506673	0.00411385	0.0268483	0.00426463	0.00872763	0.00823738
	Zim1(STDEV)	0.00572531	0.0012526	0.00485916	0.0562385	0.00209959	0.00378023	0.00872812	0.00990813	0.00363915	0.0119861
		w/Peg3-p	w/Zim1-p					w/Peg3-p	w/Zim1-p
	ECR3-Pat	0.0437679	0.011501				ECR7-Pat	0.0398388	0.00778142
	ECR3-Mat	0.048633	0.0284264				ECR7-Mat	0.040321	0.0163805
		0.0205678	0.00334199					0.000548463	0.00310922
		0.00262693	0.0012526					0.00460722	0.00485916
		w/Peg3-p	w/Zim1-p					w/Peg3-p	w/Zim1-p
	ECR10-Pat	0.03983	0.0283785				ECR11-Pat	0.127745	0.0226016
	ECR10-Mat	0.0350728	0.0898116				ECR11-Mat	0.0515762	0.0217704
		0.0132932	0.00222157					0.0145957	0.00506673
		0.00329113	0.0562385					0.00568419	0.00209959
		w/Peg3-p	w/Zim1-p					w/Peg3-p	w/Zim1-p
	ECR12-Pat	0.097936	0.014516				ECR16-Pat	0.109897	0.193194
	ECR12-Mat	0.092481	0.0175559				ECR16-Mat	0.371241	0.169413
		0.0222334	0.00411385					0.0612897	0.0268483
		0.00642194	0.00378023					0.0693816	0.00872812
		w/Peg3-p	w/Zim1-p					w/Peg3-p	w/Zim1-p
	ECR17-Pat	0.097936	0.0230801				ECR18-Pat	0.214447	0.0302423
	ECR17-Mat	0.0298081	0.0298081				ECR18-Mat	0.0754384	0.0252624
		0.0222334	0.00426463					0.0139046	0.00872763
		0.00990813	0.00990813					0.0148887	0.00363915
		w/Peg3-p	w/Zim1-p
	ECR19-Pat	0.0923777	0.0274578
	ECR19-Mat	0.0750238	0.0537807
		0.0449323	0.00823738
		0.0114813	0.0119861

## Sheet: Primers
	Oligonucleotides ued for RT-PCR, 3C analyses, and DNA methylation analyses
	RT-PCR
	Peg3	Peg3-RT-1a	GGTTCAGTGTGGGTGCACTAGACT
		Peg3-RT-1b	GCTCACACCCAAGGGCTTGAGCG
	Zim1	Zim1-RT-c	GATCACCAGGTTGGAGCAAGGAGT
		Zim1-RT-d	AGCGCTCTGTGGTGTTGTAGTTG
	β-Actin	bActin-1a	GAGCACCCTGTGCTGCTCACCGA
		bActin-1b	CTCTTTGATGTCACGCACGATTTC
	3C analyses
	Peg3
		Peg3p1	CATAGACTCAAGCCACTTCGGCCT
		Zim1p1	GTCACAGCGTAGACTTGGGGAGCGT
		2nd intron	GGTCCCTCACCAGACTCTTACTTCATACT
		ECR3	CCCGAGAAGATGACGAGGACGGTATG
		ECR7	GAGCATGGGGATAGATGATCACTCTCA
		ECR10	GTGGAGGGGAATGAACTCCAGTGAAG
		ECR11	GGGAAGCAAAGCATCTCAGAACACTAG
		ECR12	CTATTCCGGTGTATTCGTGTTCACAAG
		ECR16	TCAGTGACAGGTGGTTGCAGACTGTAG
		ECR17	caggaatgcaTTGTGTCAGACAAGGGA
		ECR18	GTCCTGTCCCTCTAACTGTAGCTGA
		ECR19	TCCAACTCTTAAGTGAAGTTGAACT
	Snrpn
		Snrpn-3C-1	AGGCGACAGAGCTACCGCTCCCTCTAC
		Snrpn-3C-2	TCCGTTTATCTACCTCAGTAGACCCCA
		Snrpn-OCR1	GGTCCTAATGCCATCACTGTCTCCTACA
		Snrpn-OCR2	ATGTACCTGATCCTTCTATCTGTCT
		Snrpn-OCR3	GATGTTTCTGGACAATATAGAAGGATATC
		Snrpn-OCR4	CAGATGTTGCTGGACAATATAGAAGGA
		Ube3a-3C-1	TGTCTTTTGAGCATGCTAAAATAGAACAG
		Ube3a-3C-2	GACATGGAGTGACTTAGTTGAGTAACA
	Bisulfite PCR
		mECR2-bis-a	GGGAGGAAAAGGTATGTTTGGAAATGGTGA
		mECR2-bis-b	CTAAAAATATCTAACTAAACTCAACACCTAAC
		mECR3-bis-a	GAAAATGTGTATATGAATGATTTTTGGTT
		mECR3-bis-b	CAATAAATTAATCAAAAATTCAAAAAAC
		mECR9-bis-a	GTTGTATTAGTAGATTTTTATAGGTTATT
		mECR9-bis-b	TATCTAACCTTAATTTATTCCCTTACAAC
		ECR11-bis-a	GTTTATTATGGAATTTTTTTTGATTAATGATT
		ECR11-bis-b	CTAAACAAAAAAAATATAACACATAAACTAC
		mECR17-bis-a	TAGGAATTTTTTTTATAAGTATATTAGA
		mECR17-bis-b	CTAAATTTCCACAAAACTCAAAAAATCA
		mECR19-bis-a	GATGTAGTTAGAGTATAAATTTAAATTTTTA
		mECR19-bis-b	TAAAAAAATTCTCATATAACATAAACTTCC
